# Supplementary material for: Occupational Radiation Exposure and Validity of National Dosimetry Registry among Korean Interventional Radiologists
Source: Int J Environ Res Public Health. 2021 Apr 15;18(8):4195. doi: 10.3390/ijerph18084195 (PMC8071388; doi:10.3390/ijerph18084195)
Supplement: Supplementary file 1 [file ijerph-18-04195-s001.zip]

Archive with 1 entries (1 files):
- ijerph-1134272-supplementary.pdf
